# Supplementary material for: Who has a beef with reducing red and processed meat consumption? A media framing analysis
Source: Public Health Nutr. 2021 Sep 30;25(3):578–90. doi: 10.1017/S1368980021004092 (PMC9991568; doi:10.1017/S1368980021004092)
Supplement: Supplementary file 1 [file S1368980021004092sup.zip]

Archive with 3 entries (3 files):
- S1368980021004092sup001.xlsx
- S1368980021004092sup002.docx
- S1368980021004092sup003.docx
