# Supplementary material for: Who has a beef with reducing red and processed meat consumption? A media framing analysis
Source: Public Health Nutr. 2021 Sep 30;25(3):578–90. doi: 10.1017/S1368980021004092 (PMC9991568; doi:10.1017/S1368980021004092)
Supplement: Supplementary file 1 [file S1368980021004092sup.zip › S1368980021004092sup001.xlsx]

## Sheet: Raw data demographics
Article #	Author	Association	Newspaper	Date of article	Title	Country	Publisher	Report referenced	Where featured/Section	Article type	Sentiment	% Pro meat reduction	% Neutral meat reduction	% Anti meat reduction	Quotes from industry?
1	Baggini, Julian	Oxford University	The Guardian	29.05.2019	A tax on red meat? That won’t save the planet – or do much to improve our health	UK	Guardian News & Media Limited	EAT-Lancet	Opinion	Commentary	Pro meat
2	Brody, Jane E	New York Times Co	New York Times	18.04.2019	A Guide to Sustainable Eating	USA	New York Times Company	EAT-Lancet	Wellness/Eat	Opinion	Pro reduction
3	Brody, Jane E	New York Times Co	New York Times	9.04.2019	Eating for Your Health, and the Planet's	USA	New York Times Company	EAT-Lancet	Personal Health	Opinion	Pro reduction
4	Bagot, Martin	Queen Mary University; University of Colorado	Daily Express	2.04.19	Health news	UK	Express Newspapers PLC	EAT-Lancet	General interest	News	Pro meat
5	Anthony, Andrew	Wellcome Trust	The Observer	17.03.2019	How diet became the latest front in the culture wars	UK	Guardian News & Media Limited	EAT-Lancet	General interest	News	Pro meat				National Farmers Union
6	Mosley, Michael	American Dietetic Association; Oxford University	Mail on Sunday	17.02.2019	I'm no crazed carnivore, but I won't give up my juicy steak	USA	Mail on Sunday	EAT-Lancet	Magazine	Commentary	Pro meat
7	Not stated	Friends of the Earth; Physicians Co for Responsible Medicine		13.02.2019	Landmark California Legislation Encourages Climate-Friendly, Plant-Based School Lunch Options	USA	Targeted News Service	EAT-Lancet	Not stated	News	Pro reduction
8	Not stated	None	Herald on Sunday	3.02.2019	Eat ethically without giving up all you love	NZ	New Zealand Media and Entertainment	EAT-Lancet	General news	News	Pro reduction				Beef + Lamb New Zealand
9	Not stated	None	The Daily Telegraph	02.02.2019	It's easy being green: Making positive, eco-friendly changes in the way you buy and cook food couldn't be simpler, writes Katy Salter - and as well as saving the planet, they could save you money in the long run, too	NZ	Daily Telegraph	EAT-Lancet	General interest	News	Pro reduction
10	Not stated	None	Bay of Plenty Times	31.01.2019	Red meat important in healthy diet - report	NZ	New Zealand Media and Entertainment	EAT-Lancet	General interest	News	Pro meat (sustainable)				Beef + Lamb New Zealand
11	Pirani, Fiza	CNN; NAICS; Wellcome Trust	Florida Times	24.01.2019	‘Planetary diet' could save lives, the planet, study says	USA	Florida Times Union	EAT-Lancet	General interest	News	Pro reduction
12	Bagot, Martin	Queen Mary University; NAICS	The Daily Mirror	29.01.2019	Health notes	UK	MGN Ltd.	EAT-Lancet	General interest	News	Neutral
13	Broughton, Cate	OECD	The Press	29.01.2019	Tax for red meat mooted	NZ	Stuff Limited	EAT-Lancet	General interest	News	Neutral				Beef + Lamb New Zealand
14	Aubusson, Kate	Deakin; George Washington University	Sydney Morning Herald	28.01.2019	The three biggest threats to humanity revealed in Lancet report	AUS	SyndiGate Media Inc.	EAT-Lancet	Not stated	News	Pro reduction
15	Not stated	Givaudan; Unilever; Danone Group	Daily Mail	26.01.2019	Weekend bites	UK	Solo Syndication	EAT-Lancet	News	News	Anti EAT (?)
16	Not stated	None	The Southland Times	25.01.2019	EAT-Lancet report a good opportunity for New Zealand	NZ	Stuff Limited	EAT-Lancet	General interest	News	Pro meat (sustainable)				Beef + Lamb New Zealand
17	Pirani, Fiza	CNN; NAICS; Wellcome Trust	Spokesman Review	24.01.2019	Study: New diet could save earth	USA	Cowles Publishing Company	EAT-Lancet	General interest	News	Pro reduction
18	Goodwin, Shan		The Land	24.01.2019	Veganuary backfiring	AUS	Fairfax Media Publications Pty Ltd	EAT-Lancet	National	News	Pro meat
19	Not stated	Vegan Society	The Wakefield Express	23.01.2019	Butchers say they're faring well after years of decline	UK	NLA Media	EAT-Lancet	Business	News	Pro meat				Yes
20	Kelly, Fergus		Express (Online)	23.01.2019	The appetite for state control over what we eat is getting ridiculous, says FERGUS KELLY	UK	Express Newspapers PLC	EAT-Lancet	General interest	News	Pro meat
21	Taunton, Esther	OECD	The Marlborough Express	23.01.2019	Questions raised over diet health guidelines	UK	Stuff Limited	EAT-Lancet	General interest	News	Pro meat				Beef + Lamb New Zealand
22	Stevenson, Jane	Heart Attack Grill; NAICS	The Edmonton Sun	22.01.2019	Eat less meat, more crow; Diet founder's hubby caught out in Vegas	UK	Postmedia Network Inc.	EAT-Lancet	General interest	News	Anti EAT (?)
23	Pirani, Fiza	CNN; NAICS; Wellcome Trust	Marin Independent Journal	22.01.2019	What is the planetary diet?	USA	Bay Area News Group	EAT-Lancet	General interest	News	Pro reduction
24	Not stated	Wellcome Trust	Pittsburgh Tribune - Review	21.01.2019	What is the planetary diet? New diet could save Earth, save lives and aid world hunger, study says	USA	Tribune-Review Publishing Company	EAT-Lancet	General interest	News	Pro reduction
25	NETBURN, DEBORAH	USDA; Stockholm University; Johns Hopkins University	Los Angeles Times	20.01.2019	SCIENCE FILE; A sustainable diet for the year 2050; In a new report, food scientists determine targets for creating a system to aid health and the environment.	USA	Los Angeles Times Communications LLC	EAT-Lancet	General interest	News	Pro reduction				National Cattlemen's Beef Association
26	Bowern, Philip	Public Health England	The Western Morning News	19.01.2019	Battle lines drawn over 'planetary health diet'	UK	MGN Ltd.	EAT-Lancet	General interest	News	Neutral				National Farmers Union
27	Bradley, Jane	Twitter; NAICS; Haribou	The Scotsman	19.01.2019	Don't let war break out over meat	UK	Scotsman Publications	EAT-Lancet	General interest	Opinion	Pro meat
28	Aubusson, Kate	Harvard; OECD; Deakin	Sydney Morning Herald	18.01.2019	Science tells us how to eat and produce food to save our planet	AUS	Fairfax Digital	EAT-Lancet	General interest	News	Pro reduction
29	Aubusson, Kate	OECD; Harvard; UN	The Age	18.01.2019	Slash red meat intake to help safeguard the planet: report	AUS	Fairfax Digital	EAT-Lancet	General interest	News	Pro reduction
30	Not stated	Cranfield University	Targeted News Service	17.01.2019	Shift to Planetary Health Diet Would Impact UK Land Use and Global Water Resources	USA	Targeted News Service	EAT-Lancet	Public administration	News	Neutral
31	Not stated		Targeted News Service	17.01.2019	Call to Eat Less Meat Dubious, Irresponsible	USA	Targeted News Service	EAT-Lancet	Not stated	News	Pro meat				National Pork Producers Council
32	Not stated		Targeted News Service	17.01.2019	Drastic EAT-Lancet Recommendations Miss the Mark	USA	Targeted News Service	EAT-Lancet	Not stated	News	Pro meat				Animal Agriculture Alliance
33	Dale Berning Sawa		The Guardian	17.01.2019	Seeds, kale and red meat once a month – how to eat the diet that will save the world	UK	Guardian News & Media Limited	EAT-Lancet	Environment	News	Pro reduction
34	Lay, Kat	Harvard; NAICS; University of London	The Times	17.01.2019	Cut meat to half-rasher a day to save planet	UK	News International Trading Limited	EAT-Lancet	General interest	News	Pro reduction				Meat Advisory Panel
35	Spencer, Ben	Stanford University; Wellcome Trust; Harvard; University of London	Daily Mail	17.01.2019	Now we're told: Slash your meat and sugar by half	UK	Solo Syndication	EAT-Lancet	General interest	News	Pro meat				Institute of Economic Affairs
36	Bagot, Martin	Harvard; NAICS	The Daily Mirror	17.01.2019	THE LITTLE MAC	UK	MGN Ltd.	EAT-Lancet	General interest	News	Pro meat				Animal Agriculture Alliance; Institute of Economic Affairs
37	Houghton, Jack	United Nations	The Gold Coast Bulletin	17.01.2019	THROW SOME MORE TOFU ON THE BARBIE	AUS	News Limited	EAT-Lancet	General Interest	News	Pro meat				Australian Meat Industry Council
38	Houghton, Jack	United Nations	The Courier	17.01.2019	ANTI-BBQ LOBBY MEATS ITS MATCH	AUS	News Limited	EAT-Lancet	General Interest	News	Pro meat				Australian Meat Industry Council
39	Not stated	None	The Daily Telegraph	17.01.2019	Flavourless future ahead	AUS	News Limited	EAT-Lancet	General interest	News	Pro meat
40	Not stated	United Nations	The Northern Territory News	17.01.2019	Barbecue lovers see red	AUS	News Limited	EAT-Lancet	General interest	News	Pro meat
41	Not stated	American Meat Institute	Targeted News Service	16.01.2019	EAT-Lancet Report Offers 'Fad Diet' Solution to Complex Global Issues	USA	Targeted News Service	EAT-Lancet	Not stated	News	Pro meat				American Meat Institute
42	Pepe, Amelia		The Weekly Times	26.06.2019	Fruit, vegies the way of the future in a diet-conscious world	AUS	News Limited	EAT-Lancet	General interest	News	Pro reduction				AusVeg
43	Stocker, Phil	National Sheep Association	The Western Morning News	12.06.2019	Direction of travel for sheep sector is clear despite uncertainty	UK	MGN Ltd.	EAT-Lancet	General interest	News	Pro meat				National Sheep Association
44	Cleary, Catherine		Irish Times	11.05.2019	A glamorous vegan option	UK	The Irish Times	EAT-Lancet	Saturday Magazine	Opinion	Neutral
45	Not stated	Wellcome Trust	Not stated	22.01.2019	Benefits of planetary health diet go far beyond weight loss	UK	SyndiGate Media Inc.	EAT-Lancet	Not stated	News	Pro reduction
46	Not stated	Johns Hopkins University; University of Copenhagen	Not stated	21.01.2019	How to feed and save the planet	USA	Independent Online (SA)	EAT-Lancet	Not stated	News	Pro reduction
47	Murthy, Neeraja	Harvard; NAICS	Not stated	21.01.2019	Planetary Health Diet	USA	THG Publishing Private Ltd	EAT-Lancet	General interest	News	Neutral
48	Not stated		The Daily Telegraph	17.01.2019	Our barbies under fire	UK	News Limited	EAT-Lancet	General interest	News	Pro meat
49	Not stated		Dominion Post	30.12.2006	Livestock's sizeable biological footprint	NZ	Stuff Limited	Livestock's Long Shadow	Features	Opinion	Pro reduction
50	Knickerbocker, Brad		The Record	23.02.2007	Before you eat that burger, think of global warming ; Report cites livestock as big source of gases	USA	North Jersey Media Group Inc.	Livestock's Long Shadow	General interest	News	Pro reduction
51	Not stated		Waco Tribune	21.02.2007	Nethaway: Save the planet: eat veggies	USA	Robinson Media Company LLC	Livestock's Long Shadow	General interest	Opinion	Neutral
52	Knickerbocker, Brad		The Christian Science Monitor	20.02.2007	Humans' beef with livestock: a warmer planet ; American meat eaters are responsible for 1.5 more tons of carbon dioxide per person than vegetarians every year.	USA	The Christian Science Publishing Society	Livestock's Long Shadow	General interest	News	Pro reduction
53	Hanley, Paul		Star - Phoenix	20.02.2007	Intense livestock production poses health, climate problems	USA	Postmedia Network Inc.	Livestock's Long Shadow	Lifestyle	Opinion	Pro reduction
54	Stephenson, Sharon		Langley Advance	26.01.2007	Eat healthier, reduce meat	USA	Postmedia Network Inc.	Livestock's Long Shadow	Opinion	Opinion	Pro reduction
55	Mott, Ben		York Daily Record	31.12.2006	Your Views; Meat you halfway	UK	Gannett Co., Inc.	Livestock's Long Shadow	Viewpoints	Opinion	Pro meat
56	Not stated		The Nelson Mail	27.12.2006	Improve the planet - give up eating meat	NZ	Stuff Limited	Livestock's Long Shadow	Features	Opinion	Pro reduction
57	Not stated		Press & Sun-Bulletin	20.12.2006	LETTERS TO THE EDITOR Animal agriculture damages environment	USA	Gannett Co., Inc.	Livestock's Long Shadow	Editorial	Opinion	Pro reduction
58	Lanny, Benedict		York Daily Record	20.12.2006	Earth could soon meat its maker	UK	Gannett Co., Inc.	Livestock's Long Shadow	General interest	News	Pro reduction
59	Not stated		Investor's Business Daily	18.12.2006	Apocalypse Cow	USA	Investor's Business Daily	Livestock's Long Shadow	Issues and Insights	Opinion	Pro reduction
60	Not stated		South Bend Tribune	17.12.2006	Voice of the People	AUS	South Bend Tribune Corporation	Livestock's Long Shadow	Business	News	Pro reduction
61	Not stated		Times Herald	11.12.2006	Agriculture is major factor in causing global warming	USA	Gannett Co., Inc.	Livestock's Long Shadow	General interest	News	Pro reduction
62	Not stated		Daily Record	10.12.2006	Animal agriculture is a danger	USA	Gannett Co., Inc.	Livestock's Long Shadow	General interest	Opinion	Pro reduction
63	Not stated		Honolulu Advertiser	10.12.2006	Animal agriculture harms environment	USA	Gannett Co., Inc.	Livestock's Long Shadow	General interest	News	Pro reduction
64	Not stated		US Fed News Service	29.11.2006	EW REPORT PUBLISHED BY U.N. FOOD AND AGRICULTURE ORGANIZATION STATES LIVESTOCK A MAJOR THREAT TO ENVIRONMENT	USA	HT Digital Streams Ltd.	Livestock's Long Shadow	?Wire feed	News	Pro reduction
65	Houghton, Des	United Nations	The Courier - Mail	27.01.2007	Livestock have greater impact on our climate	AUS	News Limited	Livestock's Long Shadow	Features	News	Neutral
66	ANDREW FORGRAVE		Daily Post	11.01.2007	Tax on cows' wind no laughing matter ; Methane emissions trading scheme for farms branded 'nuts'	UK	MGN Ltd.	Livestock's Long Shadow	Features	News	Pro reduction
67	Not stated		The Canberra Times	04.01.2007	Reducing greenhouse gases can really pay, politically	AUS	Fairfax Media Publications Pty Ltd	Livestock's Long Shadow	General interest	Opinion	Neutral
68	Not stated		The Press	18.12.2006	Farming must change	NZ	Stuff Limited	Livestock's Long Shadow	Features	Opinion	Pro reduction
69	Eleven, Beck		The Press	13.12.2006	Cows may be cuter, but UN says cars are greener	NZ	Stuff Limited	Livestock's Long Shadow	News	News	Pro reduction				Federated Farmers
70	Not stated		The Daily Telegraph	12.12.2006	Cows worst polluters	AUS	News Limited	Livestock's Long Shadow	Local	News	Neutral
71	Not stated	United Nations	The Western Morning News	12.12.2006	Cows 'cause more global warming than cars'	UK	MGN Ltd.	Livestock's Long Shadow	General interest	News	Neutral				Livestock farmer
72	Bunge, Jacob	Twitter; NAICS; Microsoft; Perdue Farms; Hormel Foods Corp; Tyson Foods; Google Inc.	Wall Street Journal	1.02.2016	Sizzling Steaks May Soon Be Lab-Grown; Startups raising funds to produce meat from cells cultivated in bioreactors	USA	Dow Jones & Company	Monographs on Red Meat and Cancer	Business	News	Neutral
73	Not stated		Evening News	31.12.2015	NO NEED FOR RED ALERT AT MEAT COUNTER	UK	Johnston Press New Media	Monographs on Red Meat and Cancer	General interest	General information	Pro meat
74	Not stated		The Northern Advocate	15.12.2015	All red meat 'minced together'	NZ	New Zealand Media and Entertainment	Monographs on Red Meat and Cancer	General interest	News	Pro meat				Agribusiness and Food Marketing
75	Not stated	WHO; NAICS	The Telegraph	10.12.2015	Sausages won't kill you!' Meet the British banger boss fighting the WHO	UK	Telegraph Media Group Ltd.	Monographs on Red Meat and Cancer	General interest	News	Pro meat				Pork producer
76	Bramhall, Mike	IARC; WHO; NAICS	The Western Morning News	29.11.2015	Sales of sausages and bacon up as West eats free of 'cancer scare'	UK	MGN Ltd.	Monographs on Red Meat and Cancer	General interest	News	Pro meat				Westaway Sausages; Kittows Butchers of Kilhallon; Agriculture and Horticulture Development Board
77	Not stated	WHO; NAICS	The Northern Territory News	26.11.2015	Swallow facts on cancer	AUS	News Limited	Monographs on Red Meat and Cancer	Lifestyle	News	Pro reduction
78	Gall, Jim	WHO; NAICS	The Weekly Times	25.11.2015	BACON IT TO THE STREETS	AUS	News Limited	Monographs on Red Meat and Cancer	Ag Magazine	Opinion	Pro reduction				Meat & Livestock Australia
79	Not stated	WHO	Not stated	17.11.2015	United States: Barbecued, Pan-Fried Meat May Boost Kidney Cancer Risk	USA	Thai News Service Group	Monographs on Red Meat and Cancer	Health News	News	Neutral
80	Not stated		Bay of Plenty Times	17.11.2015	Cancer links an opportunity	NZ	New Zealand Media and Entertainment	Monographs on Red Meat and Cancer	General interest	News	Pro meat				Agribusiness and Food Marketing
81	Freeman, James	WHO	Wall Street Journal	10.11.2015	You Can Eat Bacon; Plus more ObamaCare failures and a free-speech fracas at Yale.	USA	Dow Jones & Company	Monographs on Red Meat and Cancer	Business & Economics	Opinion	Pro meat
82	Not stated	WHO; NAICS; IARC	Not stated	06.11.2015	WHO links processed meat to cancer, HK people not expected to give up	UK	Shanghai Daily Publishing House	Monographs on Red Meat and Cancer	General interest	News	Neutral				Food and Beverage Industry HK
83	Botkin-Kowacki, Eva		The Christian Science Monitor	05.11.2015	Exactly how gassy are kangaroos anyway?	USA	The Christian Science Publishing Society	Monographs on Red Meat and Cancer	News	News	Neutral
84	Minting, Stuart	WHO; NAICS	Northern Echo	03.11.2015	Health scare sparks spike in sausage sales	UK	Newsquest (North East) Ltd.	Monographs on Red Meat and Cancer	General interest	News	Pro meat				Local sausage maker
85	Jourdan, Thea	WHO; NAICS	Daily Mail	03.11.2015	Why RED MEAT can be GOOD for your health	UK	Solo Syndication	Monographs on Red Meat and Cancer	News	News	Pro meat				Meat Advisory Panel; Institute of Food Research	THIS ARTICLE IS FULL OF INACCURACIES
86	Not stated	WHO; NAICS	The Telegraph	02.11.2015	Just one steak a week can increase risk of bowel cancer, study finds	UK	Telegraph Media Group Ltd.	Monographs on Red Meat and Cancer	News	News	Pro reduction
87	Penberthy, David	WHO; NAICS	Herald Sun	01.11.2015	Quick, hide the salami!	AUS	News Limited	Monographs on Red Meat and Cancer	OpEd	Opinion	Pro meat
88	Whittaker, Adam		The Sentinel	31.10.2015	love food love drink	UK	MGN Ltd.	Monographs on Red Meat and Cancer	Life and Style	Opinion	Pro meat
89	Trewyn, Hywel	WHO; NAICS	Daily Post	29.10.2015	Meat row: Healthy diet 'all about moderation'	UK	MGN Ltd.	Monographs on Red Meat and Cancer	Farm and Country	News	Neutral				Meat Advisory Panel
90	Cooke, Henry	WHO; NAICS	The Press	28.10.2015	WHO explainer: Cancer and meat	NZ	Stuff Limited	Monographs on Red Meat and Cancer	News	News	Neutral
91	Gray, Darren	WHO; NAICS	The Age	28.10.2015	Saving bacon ... and other red meat	AUS	Fairfax Digital	Monographs on Red Meat and Cancer	General interest	News	Pro meat				Local sausage maker; Australian Pork Limited; MLA
92	Not stated		The Mid-Devon Gazette	27.10.2015	Meat report too simplistic say SW producers	UK	MGN Ltd.	Monographs on Red Meat and Cancer	Agency	News	Pro meat				National Farmers Union
93	Herald Reporter	WHO; NAICS	The Plymouth Evening Herald	27.10.2015	Are sausages, bacon and burgers our new enemy?	UK	MGN Ltd.	Monographs on Red Meat and Cancer	General interest	News	Pro meat				Local butcher (Devon); National Farmers Union
94	Not stated	WHO; NAICS	Not stated	27.10.2015	US' 'barbeque state' dismisses WHO's meat warning	USA	Indo Asian News Service	Monographs on Red Meat and Cancer	General interest	News	Pro meat				Texas Agriculture Commissioner; Texas Farm Bureau
95	Wylie, Catherine	WHO; NAICS	Evening Times	27.10.2015	Cancer charity backs meat risk claim	UK	Newsquest (Herald & Times) Ltd	Monographs on Red Meat and Cancer	General interest	News	Pro reduction				Meat Advisory Panel
96	Not stated		NZ Newswire	27.10.2015	Meat not as bad as cigarettes: scientists	NZ	Australian Associated Press Pty. Ltd.	Monographs on Red Meat and Cancer	General interest	News	Neutral
97	Donnelly, Laura	WHO; NAICS	The Daily Telegraph	27.10.2015	Bacon and sausage rank alongside cigarettes as major cause of cancer	UK	Daily Telegraph	Monographs on Red Meat and Cancer	General interest	News	Neutral				Institute of Food Research
98	Not stated	WHO; NAICS	The Telegraph	26.10.2015	Watch: UK meat consumption - by numbers	UK	Telegraph Media Group Ltd.	Monographs on Red Meat and Cancer	General interest	News	Neutral
99	Magee, Anna		Illawarra Mercury	23.10.2015	Is red meat really that bad for your health?	AUS	Fairfax Digital	Monographs on Red Meat and Cancer	General interest	News	Neutral
100	Thistlethwaite, Felicity	WHO; NAICS	Express (Online)	23.10.2015	Drop the bacon roll - processed meats including sausages 'as bad for you as SMOKING'	UK	Express Newspapers PLC	Monographs on Red Meat and Cancer	News	General information	Neutral
101	Humphries, Will	WHO; NAICS	The Times	23.10.2015	Sausages 'are MAJOR cancer risk'	UK	News International Trading Limited	Monographs on Red Meat and Cancer	General interest	News	Neutral
102	MacRae, Fiona	WHO; NAICS	Daily Mail	23.10.2015	Burgers and bacon 'as bad a cancer risk as smoking'	UK	Solo Syndication	Monographs on Red Meat and Cancer	General interest	News	Pro meat				North American Meat Institute
103	MacRae, Fiona	WHO; NAICS	Daily Mail	23.10.2015	Bacon's a cancer risk say world health chiefs	UK	Solo Syndication	Monographs on Red Meat and Cancer	General interest	News	Pro meat				North American Meat Institute
104	Magee, Anna		The Daily Telegraph	19.10.2015	Meat: how much can you eat?	UK	Daily Telegraph	Monographs on Red Meat and Cancer	Features	Feature	Pro meat
105	Not stated		News Mail Bundaberg	08.10.2015	Treat meat eaters like smokers, says UK MP	AUS	News Limited	Monographs on Red Meat and Cancer	General interest	Opinion	Mix
106	Gee, Kelsey	USDA	Wall Street Journal	07.10.2015	Environmental Impact Won't Be Part of Dietary Guidelines, Officials Say; Decision is victory for meat industry, which said proposed criteria strayed from committee's mission	USA	Dow Jones & Company	Monographs on Red Meat and Cancer	Business & Economics	News	Neutral				North American Meat Institute
107	Parnell, Sean		The Australian	07.10.2015	Better choices would prevent one in three cancers a year	AUS	News Limited	Monographs on Red Meat and Cancer	The Nation	News	Pro reduction
108	Dathan, Matt		The Queensland Times	26.09.2015	UK MP: Meat eaters ought to be treated like smokers	AUS	News Limited	Monographs on Red Meat and Cancer	General interest	News	Pro meat				Countryside Alliance
109	Perring, Rebecca		Express (Online)	25.09.2015	Corbyn turns on 'cranky' shadow minister's call for meat-eaters to be treated like SMOKERS	UK	Express Newspapers PLC	Monographs on Red Meat and Cancer	General interest	News	Pro meat				Countryside Alliance
110	Adams, Stephen	WHO; NAICS	Mail on Sunday	06.09.2015	Just one steak a week 'raises risk of cancer'	UK	Solo Syndication	Monographs on Red Meat and Cancer	News	News	Pro meat				UK Meat Advisory Panel; National Farmers' Union
111	Henderson, Brian	National Sheep Association; NAICS; Oxford University; IPCC	The Scotsman	11.11.2019	Start spreading the good news	UK	Scotsman Publications	Land Use and Climate	News	News	Pro meat				National Sheep Association
112	Rossiter, Keith	University of Exeter; NAICS; IPCC; European Regional Development Fund	The Western Morning News	6.11.2019	Changing the way we feed the nation	UK	MGN Ltd.	Land Use and Climate	News	News	Pro meat				Pasture-Fed Livestock Association
113	Not stated			10.10.2019	Scientists create first ever lab meat in space	USA	Athena Information Solution Pvt. Ltd	Land Use and Climate	General interest	News	Pro reduction
114	Beef Lamb NZ	Dairy NZ	Hawkes Bay Today	7.10.2019	Methane reduction questioned	NZ	New Zealand Media and Entertainment	Land Use and Climate	Regional	News	Pro meat				Beef + Lamb New Zealand; Dairy NZ; Federated Farmers'
115	PR Script Managers	IPCC	East Anglian Daily Times	5.10.2019	Top farmers back red meat as vegan trend gains ground	UK	NLA Media	Land Use and Climate	Social news	News	Pro meat				National Farmers' Union; Agricultural Horticulrual Development
116	Partos, Hannah	National Farmers Union; IPCC; UN; Extinction Rebellion; University of Sunderland	The Observer	15.09.2019	How Sunday lunch at nan’s led to a vegan’s battle against the climate crisis	UK	Guardian News & Media Limited	Land Use and Climate	Environment	News	Pro reduction
117	News Letter	UN; IPCC; NAICS	News Letter	07.09.2019	MEDIA BIAS AGAINST RED MEAT PRODUCTION	UK	NLA Media	Land Use and Climate	Farming life	News	Pro meat				Livestock and Meat Commission; Meat Matters
118	Not stated		European Food Safety Authority; NAICS; Vegan Society; British Dietetic Association; Nutrition Foundation	02.09.2019	World: Could a plant-based diet be making you dumb?	UK	Thai News Service Group	Land Use and Climate	General news	News	Pro meat				Meat Advisory Panel
119	Simpson, Alan	IPCC	The Herald	27.04.2019	Farmers hold the key on how to make the country greener	UK	Newsquest (Herald & Times) Ltd	Land Use and Climate	General interest	News	Neutral
120	Fuller, Nicholas	IPCC	The Northern Daily Leader	24.08.2019	IPCC report: Do I need to go vegan?	AUS	Fairfax Media Publications Pty Ltd	Land Use and Climate	General interest	News	Neutral/pro meat
121	Bezzant, Niki	IPCC	The Daily Post	20.08.2019	COMMENT No healthy people on a ravaged planet	NZ	New Zealand Media and Entertainment	Land Use and Climate	Editorial	Opinion	Pro reduction
122	Potter, John	Loma Linda University; WHO; IPCC	The Press	20.08.2019	Hospitals should lead the way by cutting out meat	NZ	Stuff Limited	Land Use and Climate	Features	News	Pro reduction
123	Levin, Sofia	Beyond Meat; NAICS; Alternative Meat Co	Sydney Morning Herald	20.08.2019	The vegan meat taste test	AUS	Fairfax Digital	Land Use and Climate	Good food	Opinion	Neutral				Memphis Meats;
124	Walker, Simon	IPCC	Newcastle Herald	18.08.2019	Buzz about bugs	AUS	Fairfax Digital	Land Use and Climate	General interest	News	Pro meat
125	Not stated		News Letter	17.08.2019	Have your say on BBC news report	UK	NLA Media	Land Use and Climate	Farming Life	News	Neutral				Ulsters Farmers' Union
126	PR Script Managers	UN; IPCC	East Anglian Daily Times	17.08.2019	Farmers turn to carbon-saving techniques as report urges less meat eating and better soils	UK	NLA Media	Land Use and Climate	Social news	News	Neutral				National Farmers' Union; Country Land and Business Association
127	PR Script Managers	UN; NAICS; IPCC	East Anglian Daily Times	17.08.2019	Agroforestry 'an exciting option', says farmers' leader	UK	NLA Media	Land Use and Climate	Social news	News	Pro reduction				National Farmers' Union
128	Not stated	IPCC	Stock Journal	17.08.2019	Is red meat being unfairly targeted?	AUS	Fairfax Media Publications Pty Ltd	Land Use and Climate	General interest	News	Pro meat				Cattle Council of Australia
129	Taylor, Matthew	Extinction Rebellion; NAICS; IPCC	The Guardian	16.08.2019	Animal Rebellion activists to blockade UK's biggest meat market	UK	Guardian News & Media Limited	Land Use and Climate	Environment	News	Pro reduction
130	Not stated	Extinction Rebellion; NAICS; IPCC	Birmingham Mail	16.08.2019	Climate right for action from the Government	UK	Mirror Regional Newspapers	Land Use and Climate	General interest	Opinion	Pro meat
131	Not stated		Bega District News	16.08.2019	Eating meat 'not up to scientists'	AUS	Fairfax Media Publications Pty Ltd	Land Use and Climate	Rural	News	Pro meat				Australia cattle industry'
132	Not stated	IPCC	Queensland Country Life	15.08.2019	Report hijacked by anti-meat agenda	AUS	Fairfax Media Publications Pty Ltd	Land Use and Climate	Opinion	News	Pro meat				AgForce
133	Cooney, Campbell	IPCC; ABC; NAICS	The Land	15.08.2019	Red meat a consumer choice	AUS	Fairfax Media Publications Pty Ltd	Land Use and Climate	National	News	Pro meat				Cattle Council Australia; National Farmers' Federation
134	Not stated	IPCC	The Land	15.08.2019	Agriculture is vital to reducing emissions	AUS	Fairfax Media Publications Pty Ltd	Land Use and Climate	General interest	Opinion	Pro meat
135	Not stated	IPCC	The Land	15.08.2019	Cut out the 'bull' from anti red meat agenda	AUS	Fairfax Media Publications Pty Ltd	Land Use and Climate	General interest	Opinion	Pro meat				Local farmers
136	Not stated	UN; NAICS; University of London		14.08.2019	United Kingdom: UK University Bans Beef to Combat 'Climate Emergency'		Thai News Service Group	Land Use and Climate	General news	News	Neutral
137	Moore, Danielle	UN; NAICS; IPCC	The Wimmera Mail	14.08.2019	Personal stories are key	AUS	Fairfax Media Publications Pty Ltd	Land Use and Climate	Rural	Opinion	Pro-meat				National Farmers' Federation; article written by Rivergum Communications (agribusiness consultancy)
138	Not stated	Beyond Meat; Impossible Foods; NAICS	The New Zealand Herald	13.08.2019	Raw truths about vegan farming	NZ	New Zealand Media and Entertainment	Land Use and Climate	General news	News	Neutral/pro meat				CSIRO
139	Howden, Mark	ANU; IPCC	The Canberra Times	13.08.2019	Better land management can help fight climate change	AUS	Fairfax Media Publications Pty Ltd	Land Use and Climate	General interest	News	Pro reduction				CSIRO
140	Not stated	Sky News	The Daily Advertiser	13.08.2019	Letters to the editor	AUS	Fairfax Media Publications Pty Ltd	Land Use and Climate	Opinion	Opinion	Pro reduction
141	Ridsdill-Smith, Abby	Vegan Society; NAICS; Sainsburys Supermarkets	The Times	10.08.2019	Ethical shoppers get hooked on 'fake fish'	UK	News International Trading Limited	Land Use and Climate	General interest	News	Neutral
142	Irish Independent	IPCC	Irish Independent	10.08.2019	We must all play our part in putting an end to the wilful and selfish destruction of our planet	UK	Independent News & Media	Land Use and Climate	News	News	Pro reduction
143	Not stated	IPCC	Eastern Daily Press	10.08.2019	Report's stark warnings about climate change	UK	NLA Media	Land Use and Climate	Social news	News	Neutral
144	Charles Moore	Natural England; IPCC; NAICS	The Daily Telegraph	10.08.2019	In exhorting us not to eat meat, green preachers place morality over reason	UK	Daily Telegraph	Land Use and Climate	News	Opinion	Pro meat					GOOD ARTICLE QUOTES FOR NUANCE
145	Allen, Victoria	Greenpeace; IPCC; NAICS	Daily Mail	09.08.2019	Eat less meat to save the planet	UK	Solo Syndication	Land Use and Climate	News	News	Pro reduction
146	Weston, Phoebe	University of Leeds; UN; University of Edinburgh; NAICS; IPCC	The Independent	09.08.2019	Sustainable farming crucial to long-term food security	UK	Independent Digital News and Media	Land Use and Climate	News	News	Pro meat
147	Weston, Phoebe	University of Leeds; UN; University of Edinburgh; NAICS; IPCC	The Independent	09.08.2019	Climate catastrophe: diet and deforestation to blame	UK	Independent Digital News and Media	Land Use and Climate	News	News	Pro reduction				National Farmers' Union; Pasture-Fed Livestock Association
148	Monbiot, George	EU; NAICS; IPCC	The Guardian	08.08.2019	The IPCC land and climate report fails miserably	UK	Guardian News & Media Limited	Land Use and Climate	Opinion	Opinion	Pro reduction
149	Not stated	Boeing Co; NAICS; Oxford University	The Telegraph	08.08.2019	Why slashing red meat production is a win for British farmers, public health and the planet	UK	Telegraph Media Group Ltd.	Land Use and Climate	Global Health Security	News	Pro reduction
150	Not stated	National Farmers Union; IPCC; UN	The Telegraph	08.08.2019	Eat less red meat to reduce climate change, UN urges	UK	Telegraph Media Group Ltd.	Land Use and Climate	Global Health Security	News	Pro meat				National Farmers' Union

## Sheet: NVivo Code list
PROBLEM:
Excessive meat consumption
		Parent	Child	Child	N of codes	Example quote
Emerging themes		Causation	!_Complex cause - no scientific consensus		30	National Farmers' Union President Meurig Raymond said it was misleading to be too simplistic about the relationship between food and health "We know that there is a complex relationship between diet, exercise, nutrition and good health, and the solutions to any diet related illnesses cannot be polarised or simplistic," he said.
Each theme: 3-4 points, and quotes			!_Government policy (or lackthereof)		1	Associate Minister of Health Julie Anne Genter said the Government did not plan to tax red meat "at this stage" but an increase in awareness about climate change was affecting people's behaviour. "Obesity and climate change are often framed as problems for individuals to change. This report shows it has been a failure of public policy and we need government action to protect our health and our cl…
Rhetorical devices ; infringing on choice, war on meat; destorying cultural values;			!_Human excess leading to crisis		19	Our predilection for diets high in meat, sugars and processed foods is stretching the earth to its limits and threatening the existence of humans and other species, food security and sustainability experts have said.
			!_Industrial intensive farming		5	The main culprits are large-scale factory farms, their proximity to congested cities in the developing world, and the globalization of the poultry trade, all factors behind the spread of avian flu.
			!_Meat is not a problem		16	"This advice is not changing. IARC's findings suggest that eating 50g of processed meat brings a small increase in risk.However average consumption in the UK is just 17g per day. Red and processed meat plays an important role in a balanced diet, providing protein, iron, zinc and B vitamins. "A long term study by Oxford University has shown no difference in colorectal cancer rates between meat eat…
Complex causal story; this is a complex problem, there are no silver bullets, there's no consensus, EAT Lancet simplifies the solution			!_Only some types of farming a problem		8	The Westcountry's livestock farmers can justifiably feel that their part in all this is hardly worthy of mention compared with the massive ranching operations in some part of South America, which have seen huge stretches of forest cleared to make way for grazing.
			!_Only some types of processing a problem		9	"The report was written by an Italian, who was making reference to sausages and processed meat produced in Europe. These use a high level of chemicals in the preservation process. Our sausages, and those of lots of other producers here, are entirely different.
		Harms/Risks or Benefits	#_BENEFIT - Meat is an important product		5	Red meat will continue to play a vital role in meeting global needs in terms of the demand for dietary protein.
Actors framing other actors; legitimacy; framing actors and interests			#_BENEFIT - Meat part of a healthy diet		13	Meat and Livestock Australia, the marketing and research and development body for the red meat industry, said red meat like lamb and beef were "a critical, natural source of iron and zinc, vitamin B12 and omega-3 - essential nutrients needed to keep the body and brain functioning well."
Who are the actors involved?Elites; anti meat actors			#_BENEFIT - Meat tastes good		1	Few would argue that biting into a juicy sirloin is a pleasure. Even vegetarians, apparently, as it was recently reported that more than a third of them eat meat when they are drunk. However, the recent rhetoric about meat - especially red meat - has focused on its health dangers, rather than its culinary delights.
AP industries gaining			#_HARM - Farmer future livelihoods		1	The IPCC also warns that farmers (ironically) and communities face intense rainfall, floods and droughts resulting from climate change and that land degradation and desertification threaten food security and risk precipitating increased poverty and migration.
			#_HARM - Meat is bad for the planet		8	Australians have one of the largest dietary environmental footprints per capita in the world, with emissions more than 200 per cent higher than comparable regions, driven by meat consumption.
			#_HARM - Meat is bad for health		8	Dr Kurt Straif, head of the IARC Monographs Programme, said: "For an individual, the risk of developing colorectal cancer because of their consumption of processed meat remains small, but this risk increases with the amount of meat consumed."
		Responsibility	$_Government - policies		8	The report, Livestock's Long Shadow, called for strong and immediate political commitment in stopping cows' environmental snowball.
Looking at nuance and how removing this leads to extreme polarisation			$_Individual - dietary choices		17	What does this all mean for us when we’re trying to decide on dinner? It’s probably going to mean we will have to become a bit more discerning when we’re choosing our food. We’ll want more information on where and how our food is produced, and we’ll have to make calls on which options are better not just for us, but also for the planet.
Link into wider social phenomenon of identity and quick judgements; "I am pro meat" "I am anti meat"			$_Industry - market power		7	A 2017 study found evidence that ‘big food’ lobbyists were potentially swaying health policies in favour of their corporate bottoms lines at the expense of public health
The binary in itself is a problem - the point is, we need to respond to evidence and this is how the debate tends to play out			$_Other industrial sectors (fossil fuels, transport)		7	But Mr Buckingham said he was greatly concerned that the current reports coming out were "very focused" on food and land, while there was "plenty of scope" to improve many other sectors, including transport, energy, clothing and housing stock.
e.g. 'plant-based' = vegan? No, it is mostly plants, some meat			$_AP industries (gain in meat reduction)		9	If we are to solve the carbon emission dilemma then agriculture is very much part of the solution, ill-informed attacks are nothing more than vegan burger makers flogging their product.
Strawman arguments		Solutions	^_Alternative novel proteins		2	Meat analogues such as imitation meat (from plant products), cultured meat, and insects may help us transition to healthier, sustainable diets. We should make sure we eat foods with a low carbon footprint, Professor Cowie advised, which could mean reducing meat consumption consistent with healthy eating guidelines.
			^_Create alternative choices/options for reducing		6	At a busy city centre restaurant in Edinburgh this week, my friend (the demi-vegan with the leather shoes) was handed a "vegan and vegetarian menu" along with the a la carte and lunchtime offering from which I chose my meal. More restaurants have this option now - and so they should.
Responsibility; always someone else - most made it and individual dietary problem, industry said needed govt. support, academics blame industry			^_Grazing/pasture-style farming		13	Russ Carrington from the Pasture-Fed Livestock Association says a move away from the American-led intensive livestock farming to return to wholly pasture-fed cattle and sheep is part of the solution. "Animals that are only ever fed grass and pasture and never any grains help to build soil fertility and capture carbon, encourage wildlife, create high animal welfare and produce healthier meat and d…
Also other countries - "we don't farm like this, we don't process like this"			^_Improve farming technology		6	"The UK has an excellent opportunity to be a global leader in farming systems which deliver nutrient dense foods such as red meat for consumers and simultaneously be carbon-neutral."
			^_Meat industry part of the solution		32	Baker says the red meat industry is also trying hard to solve other issues. Clean waterways, soil health and biodiversity are all areas Beef &Lamb NZ is putting serious time and millions of research dollars into.
			^_Meat reduction can be trendy		3	Make meaty classics with a few tweaks, in the manner of an increasing number of restaurants. "Chefs are finding innovative ways of luring carnivorous customers over to the green side," says Andrew Stephen, the chief executive of the Sustainable Restaurant Association,
			^_Meat reduction won't solve the issue		4	While it deliberates, we should remember that if we ate processed meat less often, any health risk would be minor anyway, perhaps comparable to breathing in some of the carcinogenic smoke at a vegan summer barbecue.
Who is quoted? Industry reps NOT from TNC but rather farmers and unions						If we were to tax red meat, many people would switch to more poultry, which is almost always reared on feed, adding to our burden on the planet.
			^_No "one size fits all" approach		9	Eighty per cent of New Zealand's sheep and beef is produced on steep or rolling hill country, which is unsuitable for other types of agriculture, and our farms are recognised as being some of the most sustainable in the world thanks to our grass-fed and free range systems," Beef and Lamb NZ chief insight officer Jeremy Baker said.
Discussion			^_Not extreme changes, but small shifts		6	The EAT-Lancet Commission emphasized that its advice to eat more plant-based foods and fewer foods from animals is “not a question of all or nothing, but rather small changes for a large and positive impact.” It pointed out that “foods sourced from animals, especially red meat, have relatively high environmental footprints per serving compared to other food groups,” which Dr. Willett called “unsu…
What was missing? What wasn't contested? Animal welfare			^_Reduce meat consumption		11	We don't have to wait for Earth Day to help save our planet. We can start with the next trip to the grocery store.
				%_BENEFIT of action - Equity	2	More agricultural land and more grain would potentially be available to the billions of poor people in the world presently living on the edge of starvation.
				%_BENEFIT of action - Improved animal welfare	1	The cruel treatment of animals in our factory farms could also be halted.
				%_BENEFIT of action - Protecting the environment	9	The shift is radical but achievable - without any expansion in land use for agriculture. Such a shift will also see us reduce the amount of water used during production, while reducing nitrogen and phosphorous usage and run-off. This is critical to safeguarding land and ocean resources.
				%_BENEFIT of action - Protecting health	6	According to the Journal of Academy of Nutrition and Dietetics, a plant-based diet has substantial health benefits. It can reduce the risk of diabetes, help manage weight and provide protection against cancer and other diseases.
				%_HARM of action - Destroying industry	19	Mr Munford said farming would inevitably bear the brunt of resulting costs. He added: "For farmers the scheme is a serious issue as they will be made to change their livestock's dietary habits in a bid to cut the levels of greenhouse gases they produce. Rather than take sensible - though unpopular - measures on energy conservation, the government chooses to impose more bizarre restrictions on far…
				%_HARM of action - Destroying traditional/cultural values	15	“Isn’t it remarkable,” wrote Leroy and Cohen, “how meat, symbolising health and vitality since millennia, is now often depicted as detrimental to our bodies, the animals and the planet? Why exactly is the minoritarian discourse of vegetarianism and veganism currently all over the media?”
						THE great Aussie barbecue is feeling the burn, with a group of British academics keen to curb climate change by chopping down the size of meat serves to just a 14g mouthful per person per day.
				%_HARM of action - Hurting poor people	7	One of the most significant of these problems is that people on low incomes have the poorest diets. A meat tax would simply reduce their options even more, pushing them towards cheaper, often hyper-processed alternatives.
				%_HARM of action - If we don't produce, someone else will	1	educing livestock production in the UK was not the answer to curbing greenhouse gas emissions from agriculture. “This would only export our production to countries which may not have the same standards of environmental protection.
				%_HARM of action - Novel proteins are gross/undersirable	3	There's no data yet on flies or mozzies, but if feasible, Australia would be at the forefront of industrial scale free range insect farming. It appears the only thing holding us back is what experts term the "Yuck" factor. The "Yuck" factor arises every time the word "larvae" is mentioned in the same sentence as "dinner".
				%_HARM of action - Reducing meat negatively affects health	12	Beef + Lamb New Zealand's Head of Nutrition, Fiona Greig, a registered nutritionist, says "We support a range of healthy dietary patterns with and without meat, however I have concerns that the suggested reduction could have implications for vulnerable groups especially young women who may already be suffering from nutrient deficiencies."
				%_HARM of action - Reduction hurts the economy	3	So as the justices of the U.S. Supreme Court ponder whether to force the Environmental Protection Agency to treat life-sustaining carbon dioxide as a "pollutant," and in so doing impose job- and growth-killing regulations on the American economy, U.N. scientists say a goodly percentage of greenhouse gases emanate from the east end of westbound livestock.
				%_HARM of action - Restriction of choice and/or enjoyment	26	By their own bloodless, sterilised calculations, the average Briton would have to cut their meat consumption by around 80 percent. That corresponds, for instance, to seven grams of pork per day - a half rasher of bacon or a tenth of a sausage to you and me.
						If fun-loving folks aren't careful we will soon be living in a world where the only thing you can die of is boredom. We'll be sitting around in old folks homes with our mates Clem and Ethel, all of us in our 130s, where the only zany anecdote we can remember from our youth was when Clem drank so much water that he felt a bit bloated and had to lie down. Good times.
				%_HARM of action - Recommendations are too limiting	3	The meat limit is so minuscule that if a group of 20 diners split a lone 300g porterhouse they’d all breach the guidelines by one gram.
				%_HARM of action - Siloed policymaking	2	Enthusiasm for the meat tax risks making the age-old mistake which results in misguided policy initiatives: a genuine problem is identified, but then a simple and simplistic solution is proposed. So-called sin taxes are especially vulnerable to this.
				%_ Recommendations are hysteria	8	The devil is a shape-shifter, not least when he takes the form of demonic foods. In response, the armies of the righteous have already waged war on sugar, and now red meat is in their sights. This time their cause seems doubly just. Red meat, we are told, is not only bad for our health, but the belching and farting ruminants that we farm are ruinous for the planet.
				%_RISK of action - Shame and stigma	2	As you walk around your supermarket, do you pause by the burgers, pick them up, put them back and go in search of something healthier? In a restaurant do you order a vegetarian dish though you would secretly prefer steak? It seems that eating meat, once an innocent pleasure, has become a guilty one.
			^_Remove agricultural subsidies		2	Welcome Trust senior science lead Modi Mwatsama told CNN that at the world's current level of food production, the diet isn't achievable "unless there are structural changes, such as subsidies that move away from meat production, and environmental changes, such as limits on how much fertilizer can be used."
			^_Ridicule of meat reduction		10	The meat limit is so minuscule that if a group of 20 diners split a lone 300g porterhouse they’d all breach the guidelines by one gram.
						On the downside, this diet would not exactly be a riot of flavour. But on the upside, your entire meat bill for future Australia Day barbecues could be covered by spare change.
						The year is 2030. We meet Ken at the Kings Cross Safe Ingestion Room, a taxpayer-funded clinic for meat addicts opened five years ago by the Prime Minister of Australia, Greens Senator Richard Di Natale.
			^_Taxes on red/processed meat		2	One way to do this would be to make red and processed meat subject to VAT (currently meat bought for eating at home is VAT-exempt). A more nuanced tax-structure could be developed based on the equivalent costs of mitigating greenhouse gas emissions - currently estimated by the UK government at £67 per tonne of carbon dioxide or equivalent gases - increasing the price of a kilo of beef mince by ar…
		Actors	Actor viewpoints included	&_Academic - environmental
				&_Academic - health
				&_Academic - other
				&_Authoritative organisation
				&_Government/policymaker
				&_Independent
				&_Industry or industry representative
				&_Journalists
				&_NGO
				&_Nutritionist/dietitian
			Framing of actors and legitimacy	*_Academics are dubious/irresponsible	15	The recent classification on red meat being possibly carcinogenic by the International Agency for Research on Cancer (IARC) tends to mince all red meat consumption together, a Lincoln University expert says. "However the question needs to be asked if all red meat is created equal, as the report fails to distinguish between the consumption of beef and lamb and other non-bovine meats," says Agribus…
				*_Alternative protein industry promotes unnatural product	2	Some in the meat industry are skeptical that consumers, many of whom are demanding "natural" or organic food made without additives or genetically modified ingredients, will embrace meat grown from animal cells. Representatives for major meat suppliers Tyson Foods Inc., Hormel Foods Corp. and Perdue Farms Inc. declined to comment, saying the technology was still too new.
				*_Authoritative organisations are out of touch	1	Federal Agriculture Minister Barnaby Joyce blasted the report, saying humans would be heading back to the cave if they adopted all advice from the World Health Organisation. "But if you're going to avoid everything that has any correlation with cancer whatsoever - don't walk outside, don't walk down the streets in Sydney, there's going to be very little in life that you do in the end," he said.
				*_Climate activists are extreme	1	CLIMATE activists are trying to kill the great Aussie barbecue,
				*_Consumers are contradictory in their wants	1	So rather than constantly bagging the livestock industry, it would help everybody if the discussion could progress to a level of understanding, rather than blaming - the same people doing the blaming are, after all, the same people who demand safe, cheap food.
				*_General public complacent	1	“We expect people to be angry that we are challenging their comfortable and ‘normal’ way of life around what they eat. But unfortunately, drastic times call for drastic measures if we are to have any hope of limiting the ravages of climate change. We’re sorry in advance for the disruption this causes.”
				*_General public ignorant to food origins	2	Australians enjoy the benefits of an agricultural sector that provides them with healthy and safe produce. However, understanding of how that comes about is not universal.
				*_General public overreacting to recommendations	3	The world went crazy and everyone thought the experts were saying to stop eating them all together (people were most upset about bacon).
				*_Government and industry 'in bed'	2	Animal Rebellion says it has received messages on social media threatening violence if they go ahead with the protest. “We’re a peaceful, non-violent group and we’re all quite scared about that,” Lockwood admits. “We don’t want to cause trouble or hurt people’s livelihoods. But Smithfield is the symbolic seat of the UK meat industry, which is driving climate change, and if we carry on our current…
				*_Government wants to control	6	But critics dismissed the campaign being launched today as 'nanny-state madness'.
				*_Government politicising scientific evidence	3	Government ignores own scientific advice in setting a political target for methane reduction, Beef + Lamb says Advice to the Government from MPI officials shows the Government’s proposed methane reduction targets go well beyond the science of what is needed for New Zealand to meet its 1.5 degrees C Paris Agreement commitments and was purely a political decision made in Cabinet, says Beef + Lamb N…
				*_Industry benefits from maintaining meat consumption	2	"It's very fashionable to attack beef these days," he added. According to the State Department of Agriculture, Texas accounts for the country's largest beef export, which was worth $800 million in 2012.
				*_Industry cruel and evil	1	While the group believes the meat and dairy industry is inherently cruel, the focus is predominantly on the environmental arguments. Lockwood, now a senior lecturer focusing on vegan and environmental issues at the University of Sunderland, says: “We can’t fix the climate emergency without ending the animal agriculture industry.”
				*_Industry exert influence through lobbyists	2	Was the fear of taking on the farming industry –alongside the oil and coal companies whose paid shills have attacked it so fiercely –too much to bear? At the moment, I have no idea. But what the panel has produced is pathetic.
				*_Industry attempting to move into novel proteins	1	No wonder the meat industry has started to back alternatives. Nestle is gearing up to launch a plant-based burger in a few months under its Sweet Earth brand, while McCain just backed a vegan start-up called NUGGS, founded in New York by a 19-year-old. Down Under, the Hungry Jack's founder Jack Cowin invested $1 million to create a vegan burger in time for summer, developed in partnership with th…
				*_Industry need to take responsibility	2	But to do so, agriculture must surely now move beyond the historical rhetoric of more education leads to voluntary change, which, over recent months, has repeatedly been shown to be inadequate.
				*_Industry not taking warnings seriously	2	His comments came after Federated Farmers president Charlie Pedersen said the report must have been written by a vegan.
				*_Media is hyperbolic	6	It is of the UFU's opinion that the broadcaster failed to properly reflect the IPCC views and BBC media reports cherry-picked certain elements to further antimeat arguments. The UFU says that by doing so, the BBC has contributed to the ongoing spread of misinformation about agriculture and tarnished the reputation of Northern Ireland's and the UK's red meat sector.
				*_Reduction is promoted by elites	27	Their first target was the Norwegian couple Petter and Gunhild Stordalen whose foundation is one of the partners in Eat, the nonprofit organisation dedicated to food-system reform, which collaborated with the Lancet to produce the report. The Daily Mail was one of the newspapers that focused on the couple’s globetrotting lifestyle, while the influential campaigning food writer Joanna Blythman des…
						Is it possible that a combination of well-meaning philanthropists and large agricultural concerns have united to exploit health fears for financial gain, while neglecting the nutritional shortcomings in their recommendations?
				*_Reports (Authoritative organisations) advocate for extremes	1	Now we have a report from the UN's Intergovernmental Panel on Climate Change suggesting a raft of policies to tackle global warming. Amongst the suggestions, they are urging people to get their protein from eating insects and following a plant-based diet and to cut back on red meat and dairy products.
				*_Science is politicised	5	Texas Agriculture Commissioner Sid Miller called the study, published on Monday by WHO's International Agency for Research on Cancer, "another example of politicised science that is not grounded in reality", EFE news reporte
				*_Vegan agenda	10	Christopher Snowdon, of think-tank the Institute of Economic Affairs, added: "They are making no secret of their desire to tax and ban their way to a nearvegan diet for the world's population. "Their desire to limit people to a tenth of a sausage a day leaves us in no doubt we are dealing with fanatics. They say they want to save the planet but it is not clear which planet are they on."
				*_Vegans versus meat lovers	9	But the US-based Animal Agriculture Alliance slammed the study, saying it had "declared war on meat and dairy".
				*_Vegetarians cause more harm	3	"Meat eaters produce less gas than vegetarians so if we all turn vegetarian the amount of gas we produce will increase. It's a case of swings and roundabouts."
